# Supplementary material for: Profiling of Health-Promoting and Taste-Relevant Compounds in Sixteen Radish (Raphanus sativus L.) Genotypes Grown under Controlled Conditions
Source: Foods. 2023 Jul 25;12(15):2823. doi: 10.3390/foods12152823 (PMC10417565; doi:10.3390/foods12152823)
Supplement: Supplementary file 1 [file foods-12-02823-s001.zip]

Archive with 2 entries (2 files):
- foods-2518573-Table S1.xlsx
- foods-2518573-Table S2.csv
