# Supplementary material for: Profiling of Health-Promoting and Taste-Relevant Compounds in Sixteen Radish (Raphanus sativus L.) Genotypes Grown under Controlled Conditions
Source: Foods. 2023 Jul 25;12(15):2823. doi: 10.3390/foods12152823 (PMC10417565; doi:10.3390/foods12152823)
Supplement: Supplementary file 1 [file foods-12-02823-s001.zip › foods-2518573-Table S1.xlsx]

## Sheet: List1
		2021				nmol/g DW
		Glucosinolates							Aminoacids																				Sugars
genotype number	genotype name	GRA	GRE	GAS	GER	GRH	GBC	4MGBS	PHE	TRP	ILE	LEU	MET	PRO	VAL	TYR	ALA	HPR	THR	GLY	GLU	GLN	SER	ASN	ASP	ARG	HIS	LYS	SUC	GLU	FRU
87	Faraon
88	Ester	26.3272	1440.28	3.80669	57.7452	12790.3	18.9959	286.108	16.4697	103.882	10.8005	118.565	0.180603	569.515	162.273	53.7092	300.396	36.8675	38.913	15.1759	30.9713	405.713	98.7625	63.2239	59.4647	7.53255	13.514	13.9993	290625	1.03324e+06	583383
89	Ria	18.8849	1444.77	2.67457	53.8344	12430.5	ND	83.7411	18.3835	52.2412	11.1909	47.6668	0.325626	65.5578	68.1276	22.0066	154.638	18.3715	10.063	13.2872	8.32145	268.828	53.5587	34.3981	46.9098	2.95231	4.17173	15.626	141805	1.23045e+06	744774
90	Věra	21.3887	1875.42	3.21779	135.197	23153.7	43.3234	349.758	11.6655	34.8876	17.9227	38.3042	0.2682	121.757	59.4533	24.891	203.603	23.2078	15.5464	8.89519	4.58852	318.164	50.7294	51.6482	27.5849	5.50777	3.27965	9.91564	56767.9	1.39688e+06	864546
91	Stela	0.22079	129.365	ND	ND	380.038	ND	16.1221	13.5216	32.2873	9.52895	18.1158	0.486264	44.3125	22.7524	22.0097	151.456	28.8654	20.4542	8.61941	4.1712	199.915	55.5233	21.949	57.8613	3.53073	3.52	11.4933	132506	1.43302e+06	892995
92	Lada	1.25716	616.415	0.492132	13.7491	4243.3	ND	32.4258	22.5936	38.1672	12.3726	36.4777	0.541545	108.698	50.2604	29.9527	91.2972	13.1611	4.53749	6.82922	5.35486	152.015	27.0829	29.7024	30.3833	7.20314	3.62985	19.2046	132288	1.56372e+06	1.05436e+06
93	Lidka	25.8069	1358.22	4.77283	100.969	22761.3	97.4678	111.071	16.7493	41.4489	15.0489	61.3218	0.122694	96.3285	118.662	24.1769	180.41	24.4298	23.9387	16.9457	15.0151	570.471	50.9481	52.2097	58.3615	2.08668	2.88429	14.2369	41425.3	1.37145e+06	952534
94	Slovana	16.7541	2011.47	1.78824	66.6317	14422.1	4.95289	74.1712	8.34804	24.5159	9.75988	42.2756	1.60011	51.6839	57.8059	14.4548	248.554	46.5722	29.5209	46.3349	13.3974	215.903	55.59	32.8644	273.99	6.85179	2.32355	7.45344	114971	1.64565e+06	1.03757e+06
95	Rampouch	33.0718	317.058	1.30876	26.5198	4072.5	ND	12.3314	5.84013	29.7112	10.8647	25.2717	5.3029	188.612	174.389	9.66347	709.017	66.0795	106.861	30.2514	6.2942	234.058	69.6312	42.9527	138.481	6.67425	4.78857	5.31452	43893.9	1.63432e+06	843358
96	Poloneza	14.5059	693.949	0.79649	58.5751	16720	101.451	677.886	22.2585	49.7355	25.1449	38.3679	1.61657	63.2238	66.5304	33.198	200.909	77.8547	33.9128	23.3362	14.8955	253.156	51.1104	106.872	180.315	59.8435	3.92822	20.2552	23412.5	1.40045e+06	844295
97	Albena	36.6976	1222.84	2.57515	254.708	32633	15.7262	294.551	7.11507	26.3761	16.6032	12.4925	5.0338	84.3493	189.881	25.8619	1422.15	96.1654	206.66	108.724	42.5645	360.106	114.247	62.8505	807.964	11.4055	5.71169	6.47471	45572	1.57294e+06	740580
98	SU VB	2.19779	322.819	ND	26.9637	6512.05	1.29622	52.7934	16.8657	68.7656	26.1343	43.6105	13.8482	117.024	302.346	39.8748	630.636	106.586	96.2209	128.797	5.76914	464.12	53.5073	65.6287	737.487	15.7684	4.12455	15.3478	107101	1.36895e+06	801537
99	Viola	2.35023	156.181	ND	27.7563	7436.77	2.68161	149.466	17.7285	45.0013	21.3622	13.9052	0.264788	68.9469	48.2758	23.168	152.087	16.1157	12.8326	12.4653	27.6656	306.743	61.3594	36.455	66.9246	45.3812	4.46734	16.1329	44466.1	1.42135e+06	1.019e+06
100	Zlata	3.56743	364.735	ND	77.0289	11122	10.4218	96.6893	22.8427	41.8063	14.0573	11.7578	1.73474	92.9645	40.5162	22.4923	364.78	28.9065	21.7854	17.19	13.3184	271.11	81.8222	46.6222	129.933	5.35225	2.59898	20.7869	182265	1.63726e+06	627008
101	Diana	13.5314	2137.59	1.53159	50.1133	13793	33.3995	214.429	9.58884	19.8591	10.5329	6.08536	0.694708	45.7647	22.6679	12.2383	253.209	22.2601	22.1308	19.7881	9.4852	95.0765	30.6734	26.6735	91.3778	5.72169	1.64332	8.72584	87964.1	1.51582e+06	869397
102	Felicia
		2022-1
		Glucosinolates							Aminoacids
genotype number	genotype name	GRA	GRE	GAS	GER	GRH	GBC	4MGBS	PHE	TRP	ILE	LEU	MET	PRO	VAL	TYR	ALA	HPR	THR	GLY	GLU	GLN	SER	ASN	ASP	ARG	HIS	LYS	SUC	GLU	FRU
87	Faraon	5.19531	548.963	1.29981	57.5136	14607	ND	13.6239	22.3811	141.152	21.2183	106.295	1.62706	305.039	141.366	60.1635	152.117	38.6189	32.2094	20.5632	28.7813	408.191	54.6407	56.14	30.8129	1.03569	0.553128	20.3668	295115	941014	633409
88	Ester	5.95086	849.323	1.93439	44.4202	9423.44	6.18593	13.0679	15.7102	90.5166	16.8362	167.222	1.92932	1521.07	232.479	24.5941	570.211	187.044	109.242	79.461	8.47322	578.092	116.63	147.937	749.54	23.2	14.0544	13.3537	151214	1.25376e+06	1.10795e+06
89	Ria	7.72118	2127.39	2.64284	43.0378	11465.6	ND	12.6906	22.9324	116.254	17.3055	128.809	2.18705	198.896	159.966	45.5505	273.945	91.2928	53.6961	71.0639	14.7003	394.018	99.8038	59.6248	123.62	4.34173	4.1699	19.4926	266967	1.09494e+06	788100
90	Věra	22.8903	3045.73	3.83884	104.385	16974.5	17.9533	78.9542	10.0837	32.0535	14.2346	34.35	1.52077	95.9916	39.6408	15.6576	139.155	27.7009	36.1153	13.3946	1.87582	143.844	11.5804	20.4548	94.67	28.1894	1.65853	8.57115	142384	1.24226e+06	1.02782e+06
91	Stela	2.62626	489.867	0.712302	29.351	6927.77	0.476275	30.8275	14.014	43.2061	12.999	32.2791	0.327358	76.3631	45.7782	24.3905	90.5781	28.9869	17.9416	15.8272	16.7356	423.593	62.4876	46.9961	123.078	1.84747	0.527815	11.9119	203504	1.3276e+06	1.11214e+06
92	Lada	4.72359	540.091	1.62358	56.7619	12427.6	2.96044	83.6949	11.5306	48.2744	14.3649	44.465	2.1277	190.191	223.749	11.4758	787.232	290.787	21.9899	70.1955	12.3762	493.586	18.9173	110.946	883.282	131.674	10.3903	9.80099	113150	1.46559e+06	1.26804e+06
93	Lidka	13.0647	1423.34	6.28095	164.61	25403.3	88.7672	274.417	16.7614	43.803	25.6517	62.2212	0.565313	646.165	100.796	10.9294	134.6	34.0144	25.6407	17.2284	13.066	1035.88	59.4765	88.8958	389.951	16.1947	2.87892	13.2415	104743	1.06487e+06	868690
94	Slovana	8.88348	735.145	1.34482	49.9328	10317.3	14.1362	54.7347	7.78855	33.3269	12.3742	25.3368	0.383921	267.442	35.591	22.6523	158.438	20.6017	24.8377	17.7009	19.9591	217.093	47.8448	36.154	145.541	6.87707	1.87532	6.15296	127681	1.50247e+06	1.09784e+06
95	Rampouch	3.82817	85.0714	ND	68.9057	6326.73	ND	ND	9.72901	32.9724	8.7544	24.0481	1.14477	289.66	38.1242	14.0845	69.067	12.0326	17.4605	8.53344	3.38291	102.272	26.0144	19.4551	50.5344	1.03986	0.301868	7.68592	133826	1.70281e+06	979108
96	Poloneza	2.09942	514.031	0.382102	24.9627	6836.84	2.6704	91.6374	5.77463	35.2002	9.01966	59.0437	1.31887	63.6533	29.3096	7.04139	578.522	95.9069	80.814	53.7231	5.28248	111.657	56.4707	41.9208	146.035	31.7592	8.49093	4.56196	126725	1.42735e+06	1.08284e+06
97	Albena	23.7698	1799.62	2.6438	194.106	25784.4	2.11131	42.3679	7.76565	28.7551	7.91377	12.8659	0.463364	60.2186	20.0672	17.7316	93.0942	11.9818	25.0309	15.1502	7.66617	92.8775	28.5583	15.701	33.93	3.44645	0.716874	6.13486	102452	1.45307e+06	996339
98	SU VB	13.5247	636.037	3.17871	190.899	27841.6	14.4994	82.3857	15.9231	47.9352	10.3413	28.9488	1.67268	175.532	49.9353	24.7895	299.5	74.4285	52.9336	36.3601	9.41113	242.921	61.6394	49.7896	338.768	4.00695	2.61401	12.5792	114377	1.49169e+06	1.20362e+06
99	Viola	4.93028	237.448	0.420437	41.4679	8623.72	30.0363	91.7181	20.0732	82.9871	21.2354	110.912	1.766	99.3696	143.437	40.9944	591.955	141.014	146.992	94.8114	14.4878	259.442	49.8261	66.9826	583.625	8.59694	7.40418	16.2119	140654	1.21768e+06	1.10144e+06
100	Zlata	16.615	1000.8	4.33143	170.25	19336.9	4.74733	19.1909	17.6261	40.7592	11.4427	121.702	5.30257	349.149	158.711	17.0545	470.099	155.416	127.31	120.026	19.3194	338.835	106.836	62.8936	325.499	10.4551	8.03477	14.9822	287486	1.2752e+06	775115
101	Diana	40.9289	4768.32	5.7228	53.8099	10181.8	17.3115	27.6818	9.96313	21.067	12.4048	54.8659	0.628395	67.6079	56.8199	11.1798	424.776	132.177	133.2	63.5532	14.0433	135.365	50.5752	62.7543	112.285	24.5725	7.22287	8.46866	105417	1.51401e+06	1.13822e+06
102	Felicia	14.1046	1625.54	4.24807	68.4173	16245.3	73.5382	275.196	17.1493	54.7428	17.0897	41.7233	0.177131	199.084	65.8139	30.5273	223.077	65.194	72.1407	53.7873	20.6896	226.398	87.727	72.7915	192.346	5.86795	1.49364	14.5769	204242	1.15746e+06	847163
		2022-2
		Glucosinolates							Aminoacids
genotype number	genotype name	GRA	GRE	GAS	GER	GRH	GBC	4MGBS	PHE	TRP	ILE	LEU	MET	PRO	VAL	TYR	ALA	HPR	THR	GLY	GLU	GLN	SER	ASN	ASP	ARG	HIS	LYS	SUC	GLU	FRU
87	Faraon	16.083	1114.42	3.84218	59.1767	17978.9	1.51645	48.0763	16.3061	45.1023	59.804	24.1557	1.83547	39.007	60.9996	10.9458	32.1003	7.76819	6.01863	0.327551	0.436451	76.4019	4.43583	7.13245	10.524	7.23914	5.05368	6.91437	160873	1.27005e+06	978051
88	Ester	18.0063	2189.24	4.4119	57.8998	13696.2	3.65076	14.8301	16.5902	40.5292	48.6076	21.9916	6.07052	78.9043	66.5589	9.64889	31.5949	7.99578	4.96012	1.09315	0.144228	44.6786	5.7941	6.34019	9.02071	2.83556	1.99909	2.33204	163654	1.21681e+06	1.09457e+06
89	Ria	10.352	2063.36	2.59602	60.4099	18056.2	0.667464	12.3274	22.2052	75.8042	78.6949	18.5875	3.37473	30.3072	83.0393	20.2252	39.6536	6.24524	7.27574	1.85858	0.302572	66.2971	7.5983	19.9464	8.52641	3.10294	2.63235	2.90946	248212	991977	759963
90	Věra	20.3079	2286.92	3.6644	128.127	23668.1	3.39071	21.0605	14.7565	38.3758	58.5297	31.0448	2.58437	10.0396	44.8796	12.3606	31.8069	4.19124	3.5175	1.03725	0.200619	47.0832	4.09579	7.1301	6.03562	2.38725	3.61008	2.18895	91286.9	1.3102e+06	1.11697e+06
91	Stela	7.2042	1469.6	2.06173	42.956	13011.7	7.64932	58.1658	13.5231	53.7113	33.31	21.2475	2.70486	31.2818	45.6262	9.48155	41.8608	6.64213	7.21732	2.06155	0.111638	38.7198	7.92596	10.0667	8.19461	2.5313	2.02977	1.84229	227881	970351	737725
92	Lada	14.8624	674.355	3.22429	75.3852	15814.7	0.925378	15.6582	13.3961	32.9974	30.5941	13.9939	1.41896	37.2444	31.6829	5.19083	28.1416	3.15835	3.22166	1.31864	0.145869	33.5257	3.68613	7.19606	4.25507	2.01567	1.25424	1.75103	125737	1.36791e+06	1.23732e+06
93	Lidka	13.1822	1622.99	4.43932	115.498	23627.5	26.5154	53.4484	13.8582	30.0367	78.6037	22.5142	2.19167	40.2254	102.341	7.68239	70.5996	5.38048	8.43451	0.228912	0.26523	60.6959	5.78275	11.08	5.94876	4.00359	1.37678	2.10633	113894	959833	840270
94	Slovana	8.04095	697.014	1.0247	48.7579	11992	0.600016	18.9115	7.3806	35.6897	20.704	10.3776	1.88792	7.17879	29.8753	7.87622	24.4226	3.92679	5.11626	0.759714	0.673251	38.9182	4.07019	5.04298	4.78415	2.75519	2.63272	1.91515	224812	1.13723e+06	818491
95	Rampouch	18.8709	224.72	1.78991	97.5697	11476.4	ND	ND	8.10032	24.4234	27.3676	8.9123	3.22414	26.1438	39.2094	4.1301	25.2531	4.56442	6.50946	0.422429	0.15152	39.2529	5.03397	8.63845	6.29587	2.13454	1.70877	1.93345	100274	1.49936e+06	954031
96	Poloneza	7.60163	931.179	1.02977	55.2547	14929.3	5.40783	35.7606	9.53833	29.4134	25.7686	14.5742	3.05866	4.63538	31.6847	7.82801	27.2837	2.44533	5.61254	0.37946	0.302923	15.8883	5.86911	7.16563	4.00232	3.31751	2.64412	1.99572	101025	1.33876e+06	972932
97	Albena	37.8365	2357.32	4.48035	210.312	34064.7	0.450074	6.81373	9.63412	30.2959	23.3558	10.7704	2.34966	23.927	29.1482	7.40736	31.4928	6.59081	8.94417	0.290587	0.449011	55.7815	6.74035	3.64577	8.65813	2.62934	1.49646	1.98516	125175	1.40815e+06	721154
98	SU VB	38.9189	1721.38	5.63474	179.45	26933.6	1.98379	ND	11.0731	22.28	21.5509	10.2081	1.82688	18.5267	33.8725	8.75117	26.3701	3.99011	4.90884	1.33474	0.128764	27.4561	4.17763	6.18692	5.1607	2.82143	1.18491	1.5959	98539.3	1.28908e+06	970753
99	Viola	29.2308	989.725	3.85193	110.145	20260.6	17.6846	11.4448	29.9421	67.8607	21.3807	29.2006	1.98074	51.2061	70.1724	16.725	48.3481	18.4751	11.5612	0.435998	0.51814	88.5952	8.55611	17.5986	22.14	5.68062	2.15868	2.40463	143311	1.26936e+06	1.16504e+06
100	Zlata	39.094	1210.87	6.15641	274.656	29868.9	8.21125	4.23798	10.9589	20.0581	23.8476	11.4575	2.15453	11.6625	28.4955	7.82919	28.8714	3.43559	4.98821	0.561463	0.199936	27.0674	6.03303	12.7886	4.44014	3.65665	1.19566	1.63595	161143	1.52451e+06	886841
101	Diana	61.7173	6738.08	9.46143	73.5796	15255.1	14.1301	12.4961	6.7048	17.0409	19.4743	9.39728	1.95861	45.0683	22.1035	4.74464	14.2493	7.85572	5.01505	0.443351	0.166616	14.2838	4.16967	15.649	8.91802	1.8026	1.2562	1.68764	110902	1.30239e+06	989608
102	Felicia	21.0804	1945.21	4.37869	57.3215	17632.2	40.9713	29.3927	8.13534	20.7939	15.6756	9.737	1.65252	5.74339	20.2365	4.43861	17.376	2.06704	4.11341	0.535398	0.371327	11.6538	4.48918	3.7694	2.87154	2.88527	0.979854	1.56465	127478	1.31274e+06	993104
