# Supplementary material for: Profiling of Health-Promoting and Taste-Relevant Compounds in Sixteen Radish (Raphanus sativus L.) Genotypes Grown under Controlled Conditions
Source: Foods. 2023 Jul 25;12(15):2823. doi: 10.3390/foods12152823 (PMC10417565; doi:10.3390/foods12152823)
Supplement: Supplementary file 1 [file foods-12-02823-s001.zip › foods-2518573-Table S2.csv]

	Supplementary Table S2. Complete list of correlation coefficients between the metabolites.
	PHE	TRP	ILE	LEU	MET	PRO	VAL	TYR	ALA	HPR	THR	GLY	GLU	GLN	SER	ASN	ASP	ARG	HIS	LYS	GRA	GRE	GAS	GER	GRH	GBC	4MGBS	SUC	GLUC	FRUC
PHE	1	0,78	0,26	0,49	-0,12	0,35	0,53	0,62	0,19	0,24	0,09	0,16	0,31	0,45	0,3	0,37	0,17	0,14	0,23	0,69	-0,32	-0,16	-0,09	-0,11	-0,05	0	0,18	0,38	-0,42	-0,2
TRP	0,78	1	0,19	0,66	-0,07	0,51	0,65	0,66	0,35	0,43	0,3	0,33	0,39	0,59	0,4	0,51	0,35	0,2	0,41	0,64	-0,46	-0,28	-0,26	-0,29	-0,2	-0,09	0,23	0,49	-0,55	-0,19
ILE	0,26	0,19	1	-0,16	0,49	-0,39	0,15	-0,23	-0,47	-0,43	-0,45	-0,47	-0,46	-0,3	-0,52	-0,31	-0,44	-0,19	-0,08	-0,29	0,05	0,14	0,26	0,2	0,34	0	-0,2	0,01	-0,49	-0,11
LEU	0,49	0,66	-0,16	1	-0,2	0,7	0,71	0,57	0,61	0,71	0,61	0,6	0,51	0,72	0,55	0,72	0,58	0,43	0,57	0,65	-0,25	-0,11	-0,06	-0,23	-0,22	0,05	0,27	0,25	-0,31	0,04
MET	-0,12	-0,07	0,49	-0,2	1	-0,27	0,2	-0,36	-0,12	-0,1	-0,11	-0,13	-0,49	-0,31	-0,28	-0,25	-0,14	-0,1	0,09	-0,41	0,08	0,06	0,1	0,19	0,16	-0,23	-0,52	0,05	-0,1	-0,11
PRO	0,35	0,51	-0,39	0,7	-0,27	1	0,63	0,65	0,69	0,75	0,69	0,7	0,67	0,82	0,72	0,8	0,74	0,42	0,35	0,71	-0,25	-0,26	-0,16	-0,14	-0,29	0,07	0,31	0,18	-0,03	-0,06
VAL	0,53	0,65	0,15	0,71	0,2	0,63	1	0,56	0,61	0,64	0,53	0,53	0,45	0,71	0,51	0,67	0,55	0,41	0,59	0,54	-0,11	-0,16	-0,03	-0,11	-0,09	0,04	0,22	0,12	-0,32	-0,21
TYR	0,62	0,66	-0,23	0,57	-0,36	0,65	0,56	1	0,6	0,61	0,56	0,59	0,75	0,76	0,66	0,69	0,56	0,32	0,33	0,85	-0,3	-0,25	-0,38	-0,24	-0,2	0,06	0,45	0,19	-0,09	-0,22
ALA	0,19	0,35	-0,47	0,61	-0,12	0,69	0,61	0,6	1	0,92	0,87	0,9	0,71	0,77	0,79	0,84	0,88	0,67	0,64	0,66	-0,22	-0,25	-0,33	-0,26	-0,31	0,16	0,51	-0,07	0,23	-0,09
HPR	0,24	0,43	-0,43	0,71	-0,1	0,75	0,64	0,61	0,92	1	0,91	0,91	0,71	0,81	0,79	0,9	0,93	0,64	0,59	0,69	-0,23	-0,24	-0,26	-0,25	-0,31	0,15	0,39	0,03	0,1	0
THR	0,09	0,3	-0,45	0,61	-0,11	0,69	0,53	0,56	0,87	0,91	1	0,88	0,72	0,7	0,79	0,82	0,87	0,6	0,48	0,58	-0,1	-0,16	-0,2	-0,14	-0,2	0,22	0,39	0	0,09	-0,12
GLY	0,16	0,33	-0,47	0,6	-0,13	0,7	0,53	0,59	0,9	0,91	0,88	1	0,71	0,74	0,78	0,87	0,9	0,58	0,48	0,63	-0,24	-0,19	-0,29	-0,25	-0,3	0,17	0,42	-0,01	0,16	-0,01
GLU	0,31	0,39	-0,46	0,51	-0,49	0,67	0,45	0,75	0,71	0,71	0,72	0,71	1	0,79	0,79	0,76	0,71	0,47	0,36	0,77	-0,18	-0,24	-0,3	-0,23	-0,21	0,19	0,59	0,03	0,11	-0,2
GLN	0,45	0,59	-0,3	0,72	-0,31	0,82	0,71	0,76	0,77	0,81	0,7	0,74	0,79	1	0,81	0,88	0,79	0,47	0,5	0,83	-0,33	-0,33	-0,29	-0,21	-0,25	0,06	0,48	0,03	-0,02	-0,17
SER	0,3	0,4	-0,52	0,55	-0,28	0,72	0,51	0,66	0,79	0,79	0,79	0,78	0,79	0,81	1	0,8	0,79	0,47	0,44	0,72	-0,25	-0,27	-0,3	-0,23	-0,28	0,09	0,44	0,12	0,12	-0,26
ASN	0,37	0,51	-0,31	0,72	-0,25	0,8	0,67	0,69	0,84	0,9	0,82	0,87	0,76	0,88	0,8	1	0,87	0,61	0,54	0,76	-0,26	-0,27	-0,22	-0,2	-0,25	0,28	0,51	-0,01	0,03	-0,07
ASP	0,17	0,35	-0,44	0,58	-0,14	0,74	0,55	0,56	0,88	0,93	0,87	0,9	0,71	0,79	0,79	0,87	1	0,69	0,52	0,65	-0,28	-0,27	-0,31	-0,2	-0,29	0,19	0,47	-0,06	0,22	0,06
ARG	0,14	0,2	-0,19	0,43	-0,1	0,42	0,41	0,32	0,67	0,64	0,6	0,58	0,47	0,47	0,47	0,61	0,69	1	0,68	0,43	-0,14	-0,13	-0,17	-0,23	-0,18	0,34	0,53	-0,14	0,15	0,1
HIS	0,23	0,41	-0,08	0,57	0,09	0,35	0,59	0,33	0,64	0,59	0,48	0,48	0,36	0,5	0,44	0,54	0,52	0,68	1	0,43	-0,17	-0,2	-0,21	-0,34	-0,3	0,01	0,34	-0,06	-0,01	-0,04
LYS	0,69	0,64	-0,29	0,65	-0,41	0,71	0,54	0,85	0,66	0,69	0,58	0,63	0,77	0,83	0,72	0,76	0,65	0,43	0,43	1	-0,45	-0,35	-0,42	-0,33	-0,35	0,01	0,51	0,15	-0,03	-0,22
GRA	-0,32	-0,46	0,05	-0,25	0,08	-0,25	-0,11	-0,3	-0,22	-0,23	-0,1	-0,24	-0,18	-0,33	-0,25	-0,26	-0,28	-0,14	-0,17	-0,45	1	0,63	0,77	0,61	0,62	0,32	-0,13	-0,27	0,04	-0,05
GRE	-0,16	-0,28	0,14	-0,11	0,06	-0,26	-0,16	-0,25	-0,25	-0,24	-0,16	-0,19	-0,24	-0,33	-0,27	-0,27	-0,27	-0,13	-0,2	-0,35	0,63	1	0,74	0,42	0,56	0,36	-0,02	-0,01	-0,29	-0,05
GAS	-0,09	-0,26	0,26	-0,06	0,1	-0,16	-0,03	-0,38	-0,33	-0,26	-0,2	-0,29	-0,3	-0,29	-0,3	-0,22	-0,31	-0,17	-0,21	-0,42	0,77	0,74	1	0,65	0,72	0,39	-0,17	-0,02	-0,32	0,04
GER	-0,11	-0,29	0,2	-0,23	0,19	-0,14	-0,11	-0,24	-0,26	-0,25	-0,14	-0,25	-0,23	-0,21	-0,23	-0,2	-0,2	-0,23	-0,34	-0,33	0,61	0,42	0,65	1	0,87	0,3	-0,11	-0,15	0,01	-0,04
GRH	-0,05	-0,2	0,34	-0,22	0,16	-0,29	-0,09	-0,2	-0,31	-0,31	-0,2	-0,3	-0,21	-0,25	-0,28	-0,25	-0,29	-0,18	-0,3	-0,35	0,62	0,56	0,72	0,87	1	0,4	0,04	-0,16	-0,2	-0,11
GBC	0	-0,09	0	0,05	-0,23	0,07	0,04	0,06	0,16	0,15	0,22	0,17	0,19	0,06	0,09	0,28	0,19	0,34	0,01	0,01	0,32	0,36	0,39	0,3	0,4	1	0,59	-0,24	-0,08	0,09
4MGBS	0,18	0,23	-0,2	0,27	-0,52	0,31	0,22	0,45	0,51	0,39	0,39	0,42	0,59	0,48	0,44	0,51	0,47	0,53	0,34	0,51	-0,13	-0,02	-0,17	-0,11	0,04	0,59	1	-0,24	0,03	-0,16
SUC	0,38	0,49	0,01	0,25	0,05	0,18	0,12	0,19	-0,07	0,03	0	-0,01	0,03	0,03	0,12	-0,01	-0,06	-0,14	-0,06	0,15	-0,27	-0,01	-0,02	-0,15	-0,16	-0,24	-0,24	1	-0,51	-0,23
GLUC	-0,42	-0,55	-0,49	-0,31	-0,1	-0,03	-0,32	-0,09	0,23	0,1	0,09	0,16	0,11	-0,02	0,12	0,03	0,22	0,15	-0,01	-0,03	0,04	-0,29	-0,32	0,01	-0,2	-0,08	0,03	-0,51	1	0,26
FRUC	-0,2	-0,19	-0,11	0,04	-0,11	-0,06	-0,21	-0,22	-0,09	0	-0,12	-0,01	-0,2	-0,17	-0,26	-0,07	0,06	0,1	-0,04	-0,22	-0,05	-0,05	0,04	-0,04	-0,11	0,09	-0,16	-0,23	0,26	1
